# Supplementary material for: Effect and Tolerance of N5 and N6 Chemotherapy Cycles in Combination with Dinutuximab Beta in Relapsed High-Risk Neuroblastoma Patients Who Failed at Least One Second-Line Therapy
Source: Cancers (Basel). 2023 Jun 27;15(13):3364. doi: 10.3390/cancers15133364 (PMC10341209; doi:10.3390/cancers15133364)
Supplement: Supplementary file 1 [file cancers-15-03364-s001.zip]

Archive with 1 entries (1 files):
- cancers-2445598-supplementary.pdf
